# Supplementary material for: Integrated framework utilizing scene text detection and recognition techniques for enhancing point of interest extraction from name boards in all Indic languages
Source: Sci Rep. 2026 Mar 10;16:12907. doi: 10.1038/s41598-026-40742-w (PMC13096107; doi:10.1038/s41598-026-40742-w)
Supplement: Supplementary file 1 — Supplementary Material 1 [file 41598_2026_40742_MOESM1_ESM.zip]

Archive with 3 entries (3 files):
- Codes for training and testing/Evaluating Model Predictions Against Ground Truth Labels.pdf
- Codes for training and testing/Image Classification with FastAI and ResNet.pdf
- Codes for training and testing/Test Dataset Evaluation with Incorrect Image Saving-1.pdf
