# Supplementary material for: Integrated framework utilizing scene text detection and recognition techniques for enhancing point of interest extraction from name boards in all Indic languages
Source: Sci Rep. 2026 Mar 10;16:12907. doi: 10.1038/s41598-026-40742-w (PMC13096107; doi:10.1038/s41598-026-40742-w)
Supplement: Supplementary file 2 — Supplementary Material 2 [file 41598_2026_40742_MOESM2_ESM.zip]

Archive with 226 entries (226 files):
- sample_data_yolov5/L_11-19_08.13.35.jpg
- sample_data_yolov5/LCOM60805042021075838.jpg
- sample_data_yolov5/LCOM60810042021120111.jpg
- sample_data_yolov5/T1_051020_123506_24377_zed_l_347.jpg
- sample_data_yolov5/01-09 04.07.02.jpg
- sample_data_yolov5/T1_051020_114321_24376_zed_l_618.jpg
- sample_data_yolov5/L_01-02_02.43.09.jpg
- sample_data_yolov5/LCOM60812042021105252.jpg
- sample_data_yolov5/01-09 02.29.20.jpg
- sample_data_yolov5/LCOM60810042021105320.jpg
- sample_data_yolov5/L_01-02_04.53.49.jpg
- sample_data_yolov5/01-09 02.52.59.jpg
- sample_data_yolov5/RCOM60811042021115405.jpg
- sample_data_yolov5/04-01_01.03.07.jpg
- sample_data_yolov5/R_11-02_10.11.40.jpg
- sample_data_yolov5/RCOM60805042021081911.jpg
- sample_data_yolov5/T99_061020_143242_99991_acs_r_001.jpg
- sample_data_yolov5/12-31 01.20.34.jpg
- sample_data_yolov5/R_11-02_11.02.12.jpg
- sample_data_yolov5/L_11-02_11.11.18.jpg
- sample_data_yolov5/LCOM60805042021105936.jpg
- sample_data_yolov5/FCOM60811042021090239.jpg
- sample_data_yolov5/R_11-02_11.59.59.jpg
- sample_data_yolov5/01-08 02.34.32.jpg
- sample_data_yolov5/08-07 10.02.09.jpg
- sample_data_yolov5/08-07 06.13.08.jpg
- sample_data_yolov5/F_06-23_09.46.01.jpg
- sample_data_yolov5/01-12 01.29.36.jpg
- sample_data_yolov5/R_08-31_10.06.39.jpg
- sample_data_yolov5/T1_051020_112403_24376_zed_l_118.jpg
- sample_data_yolov5/06-20 10.37.33.jpg
- sample_data_yolov5/LCOM60806042021083949.jpg
- sample_data_yolov5/L_08-31_01.27.36.jpg
- sample_data_yolov5/08-07 10.12.33.jpg
- sample_data_yolov5/R_11-02_11.44.33.jpg
- sample_data_yolov5/RCOM60805042021152443.jpg
- sample_data_yolov5/L_01-02_09.31.59.jpg
- sample_data_yolov5/F_06-23_01.47.35.jpg
- sample_data_yolov5/F_06-23_01.43.18.jpg
- sample_data_yolov5/R_06-24_01.01.41.jpg
- sample_data_yolov5/12-04 01.01.27.jpg
- sample_data_yolov5/LCOM60811042021132136.jpg
- sample_data_yolov5/11-28 12.12.13.jpg
- sample_data_yolov5/04-01_01.20.35.jpg
- sample_data_yolov5/LCOM60812042021112835.jpg
- sample_data_yolov5/LCOM60806042021130450.jpg
- sample_data_yolov5/RCOM60811042021125637.jpg
- sample_data_yolov5/LCOM60811042021101422.jpg
- sample_data_yolov5/F_11-19_08.14.07.jpg
- sample_data_yolov5/08-07 02.56.17.jpg
- sample_data_yolov5/R_08-31_03.17.51.jpg
- sample_data_yolov5/L_08-31_02.39.46.jpg
- sample_data_yolov5/RCOM60811042021125726.jpg
- sample_data_yolov5/01-08 03.15.09.jpg
- sample_data_yolov5/03-30_08.48.19.jpg
- sample_data_yolov5/04-01_01.27.39.jpg
- sample_data_yolov5/F_06-24_09.39.23.jpg
- sample_data_yolov5/12-31 02.18.47.jpg
- sample_data_yolov5/L_08-31_03.08.49.jpg
- sample_data_yolov5/LCOM60806042021091151.jpg
- sample_data_yolov5/RCOM60811042021121943.jpg
- sample_data_yolov5/LCOM60805042021120151.jpg
- sample_data_yolov5/01-09 03.10.12.jpg
- sample_data_yolov5/LCOM60805042021141847.jpg
- sample_data_yolov5/03-30_01.29.36.jpg
- sample_data_yolov5/08-07 09.40.21.jpg
- sample_data_yolov5/L_11-02_09.28.54.jpg
- sample_data_yolov5/03-30_11.08.30.jpg
- sample_data_yolov5/L_06-23_09.47.35.jpg
- sample_data_yolov5/F_06-23_11.38.52.jpg
- sample_data_yolov5/12-06 02.52.48.jpg
- sample_data_yolov5/12-08 01.02.14.jpg
- sample_data_yolov5/01-09 03.21.08.jpg
- sample_data_yolov5/L_11-02_11.37.21.jpg
- sample_data_yolov5/01-11 01.30.48.jpg
- sample_data_yolov5/11-28 12.24.59.jpg
- sample_data_yolov5/T1_051020_114050_24376_zed_l_299.jpg
- sample_data_yolov5/LCOM60811042021112833.jpg
- sample_data_yolov5/LCOM60806042021103106.jpg
- sample_data_yolov5/L_11-02_10.48.13.jpg
- sample_data_yolov5/06-20 09.30.26.jpg
- sample_data_yolov5/LCOM60810042021123331.jpg
- sample_data_yolov5/04-01_01.28.05.jpg
- sample_data_yolov5/10-30 01.25.25.jpg
- sample_data_yolov5/311218_105400_16717_zed_l_099.jpg
- sample_data_yolov5/L_01-02_01.57.17.jpg
- sample_data_yolov5/F_11-19_08.35.30.jpg
- sample_data_yolov5/RCOM60811042021120330.jpg
- sample_data_yolov5/01-09 03.22.09.jpg
- sample_data_yolov5/12-10 01.11.07.jpg
- sample_data_yolov5/04-01_04.26.28.jpg
- sample_data_yolov5/L_06-23_10.04.28.jpg
- sample_data_yolov5/12-16 02.02.41.jpg
- sample_data_yolov5/06-20 01.05.25.jpg
- sample_data_yolov5/11-11 02.52.57.jpg
- sample_data_yolov5/R_08-31_03.29.20.jpg
- sample_data_yolov5/L_01-02_02.55.35.jpg
- sample_data_yolov5/11-28 12.13.24.jpg
- sample_data_yolov5/08-07 10.16.53.jpg
- sample_data_yolov5/RCOM60811042021165959.jpg
- sample_data_yolov5/R_11-02_11.52.00.jpg
- sample_data_yolov5/01-09 02.49.46.jpg
- sample_data_yolov5/L_11-02_11.52.09.jpg
- sample_data_yolov5/01-09 01.02.45.jpg
- sample_data_yolov5/04-01_10.43.46.jpg
- sample_data_yolov5/R_11-02_12.06.59.jpg
- sample_data_yolov5/LCOM60810042021112519.jpg
- sample_data_yolov5/R_08-31_04.05.04.jpg
- sample_data_yolov5/L_06-01_09.55.43.jpg
- sample_data_yolov5/R_08-31_04.03.58.jpg
- sample_data_yolov5/F_06-23_11.57.21.jpg
- sample_data_yolov5/R_08-31_02.33.26.jpg
- sample_data_yolov5/L_06-23_09.35.33.jpg
- sample_data_yolov5/01-09 02.33.51.jpg
- sample_data_yolov5/04-01_01.20.44.jpg
- sample_data_yolov5/01-09 02.28.48.jpg
- sample_data_yolov5/08-07 11.11.57.jpg
- sample_data_yolov5/01-08 03.03.47.jpg
- sample_data_yolov5/L_11-19_11.08.07.jpg
- sample_data_yolov5/R_01-02_01.29.00.jpg
- sample_data_yolov5/L_06-23_12.06.14.jpg
- sample_data_yolov5/LCOM60805042021111521.jpg
- sample_data_yolov5/01-09 02.15.09.jpg
- sample_data_yolov5/LCOM60810042021123227.jpg
- sample_data_yolov5/R_08-31_03.04.35.jpg
- sample_data_yolov5/L_06-23_01.05.54.jpg
- sample_data_yolov5/03-18_12.44.59.jpg
- sample_data_yolov5/03-30_11.54.12.jpg
- sample_data_yolov5/01-12 01.29.35.jpg
- sample_data_yolov5/12-08 01.13.47.jpg
- sample_data_yolov5/R_06-01_04.02.12.jpg
- sample_data_yolov5/R_08-31_04.09.36.jpg
- sample_data_yolov5/11-09 01.21.34.jpg
- sample_data_yolov5/03-30_12.59.07.jpg
- sample_data_yolov5/LCOM60811042021112343.jpg
- sample_data_yolov5/L_11-19_08.01.57.jpg
- sample_data_yolov5/01-08 03.42.51.jpg
- sample_data_yolov5/03-30_11.40.23.jpg
- sample_data_yolov5/LCOM60811042021090119.jpg
- sample_data_yolov5/L_08-31_04.04.08.jpg
- sample_data_yolov5/11-25 04.39.56.jpg
- sample_data_yolov5/T1_051020_114319_24376_zed_l_407.jpg
- sample_data_yolov5/11-28 12.32.28.jpg
- sample_data_yolov5/R_11-19_11.34.52.jpg
- sample_data_yolov5/L_11-02_12.36.27.jpg
- sample_data_yolov5/LCOM60811042021154415.jpg
- sample_data_yolov5/12-18 03.18.36.jpg
- sample_data_yolov5/03-30_11.04.45.jpg
- sample_data_yolov5/01-09 09.42.31.jpg
- sample_data_yolov5/T1_051020_104353_24376_zed_l_760.jpg
- sample_data_yolov5/08-07 10.12.46.jpg
- sample_data_yolov5/11-15 02.39.39.jpg
- sample_data_yolov5/LCOM60811042021165809.jpg
- sample_data_yolov5/01-09 03.21.12.jpg
- sample_data_yolov5/RCOM60806042021092809.jpg
- sample_data_yolov5/01-06 01.31.46.jpg
- sample_data_yolov5/LCOM60810042021111831.jpg
- sample_data_yolov5/RCOM60811042021120337.jpg
- sample_data_yolov5/LCOM60812042021103021.jpg
- sample_data_yolov5/LCOM60810042021112000.jpg
- sample_data_yolov5/04-01_11.39.15.jpg
- sample_data_yolov5/R_11-02_04.08.18.jpg
- sample_data_yolov5/LCOM60811042021095415.jpg
- sample_data_yolov5/RCOM60811042021125228.jpg
- sample_data_yolov5/L_01-02_09.48.43.jpg
- sample_data_yolov5/03-18_12.55.26.jpg
- sample_data_yolov5/LCOM60810042021113801.jpg
- sample_data_yolov5/L_08-31_04.04.22.jpg
- sample_data_yolov5/L_06-24_10.45.53.jpg
- sample_data_yolov5/10-30 02.21.52.jpg
- sample_data_yolov5/L_01-02_09.45.20.jpg
- sample_data_yolov5/08-07 03.35.31.jpg
- sample_data_yolov5/04-01_04.42.44.jpg
- sample_data_yolov5/L_06-23_11.40.38.jpg
- sample_data_yolov5/12-13 01.12.14.jpg
- sample_data_yolov5/02-07 02.40.52.jpg
- sample_data_yolov5/01-08 03.51.21.jpg
- sample_data_yolov5/R_06-24_03.28.49.jpg
- sample_data_yolov5/LCOM60812042021111714.jpg
- sample_data_yolov5/L_08-31_03.13.52.jpg
- sample_data_yolov5/08-07 10.06.12.jpg
- sample_data_yolov5/R_08-31_01.28.08.jpg
- sample_data_yolov5/12-11 01.09.26.jpg
- sample_data_yolov5/04-01_03.16.06.jpg
- sample_data_yolov5/FCOM60811042021090332.jpg
- sample_data_yolov5/FCOM60811042021090237.jpg
- sample_data_yolov5/R_06-24_09.46.28.jpg
- sample_data_yolov5/11-07 01.10.52.jpg
- sample_data_yolov5/01-09 04.11.11.jpg
- sample_data_yolov5/L_06-01_09.42.52.jpg
- sample_data_yolov5/RCOM60811042021114029.jpg
- sample_data_yolov5/04-01_01.29.53.jpg
- sample_data_yolov5/L_06-23_01.09.44.jpg
- sample_data_yolov5/LCOM60812042021104627.jpg
- sample_data_yolov5/01-12 01.02.43.jpg
- sample_data_yolov5/01-08 03.13.11.jpg
- sample_data_yolov5/LCOM60810042021113026.jpg
- sample_data_yolov5/LCOM60811042021165458.jpg
- sample_data_yolov5/01-05 12.50.42.jpg
- sample_data_yolov5/11-09 01.21.04.jpg
- sample_data_yolov5/LCOM60806042021083811.jpg
- sample_data_yolov5/01-08 02.47.44.jpg
- sample_data_yolov5/R_11-02_11.43.21.jpg
- sample_data_yolov5/LCOM60810042021125108.jpg
- sample_data_yolov5/R_01-02_09.38.46.jpg
- sample_data_yolov5/01-08 03.12.03.jpg
- sample_data_yolov5/03-30_01.29.31.jpg
- sample_data_yolov5/LCOM60805042021130726.jpg
- sample_data_yolov5/LCOM60811042021100803.jpg
- sample_data_yolov5/L_11-19_11.21.20.jpg
- sample_data_yolov5/L_11-02_11.14.03.jpg
- sample_data_yolov5/11-28 11.54.44.jpg
- sample_data_yolov5/T1_051020_123506_24377_zed_l_079.jpg
- sample_data_yolov5/06-20 12.31.57.jpg
- sample_data_yolov5/LCOM60811042021090050.jpg
- sample_data_yolov5/L_11-02_09.56.05.jpg
- sample_data_yolov5/L_06-24_01.00.05.jpg
- sample_data_yolov5/F_01-02_09.56.31.jpg
- sample_data_yolov5/01-01 02.54.41.jpg
- sample_data_yolov5/R_11-02_10.29.37.jpg
- sample_data_yolov5/FCOM60811042021090215.jpg
- sample_data_yolov5/L_06-24_12.31.25.jpg
- sample_data_yolov5/R_06-01_10.47.24.jpg
- sample_data_yolov5/L_01-02_02.00.01.jpg
- sample_data_yolov5/04-01_01.02.12.jpg
- sample_data_yolov5/121219_073119_24376_zed_l_037.jpg
